# Supplementary material for: Illuminating gillnets to save seabirds and the potential for multi-taxa bycatch mitigation
Source: R Soc Open Sci. 2018 Jul 11;5(7):180254. doi: 10.1098/rsos.180254 (PMC6083706; doi:10.1098/rsos.180254)
Supplement: Supporting dataset [file rsos180254supp1.xlsx]

## Sheet: Sheet1
record	Set_ID	trip	Set	C-E	Effort (24hr soak X 1000m)	cormorant	booby	CPUE_cormorant	CPUE_booby
1	1	1	1	C	1.03385	1	0	0.967254	0								`
2	1	1	1	E	0.650486	0	0	0	0
3	2	2	1	C	0.928819	0	0	0	0
4	2	2	1	E	0.720139	0	0	0	0
5	3	3	1	C	0.980035	0	0	0	0
6	3	3	1	E	0.621562	0	0	0	0
8	4	5	1	C	1.10069	1	0	0.908517	0
9	4	5	1	E	0.693576	0	0	0	0
10	5	6	1	C	0.986111	0	0	0	0
11	5	6	1	E	0.575	0	0	0	0
12	6	7	1	C	0.702257	0	0	0	0
13	6	7	1	E	0.735	0	0	0	0
14	7	7	2	C	0.894097	0	0	0	0
15	7	7	2	E	0.536111	0	0	0	0
20	9	10	1	C	0.4716	0	0	0	0
21	9	10	1	E	0.4576	0	0	0	0
22	10	10	2	C	0.5034	0	0	0	0
23	10	10	2	E	0.42845	0	0	0	0
24	11	10	3	C	0.4146	0	0	0	0
25	11	10	3	E	0.43395	0	0	0	0
26	12	10	4	C	0.4752	0	0	0	0
27	12	10	4	E	0.38775	0	0	0	0
28	13	11	1	C	0.795317	0	0	0	0
29	13	11	1	E	0.694167	0	0	0	0
30	14	11	2	C	0.771517	1	0	1.29615	0
31	14	11	2	E	0.604878	0	0	0	0
32	15	11	3	C	0.753667	0	0	0	0
33	15	11	3	E	0.654422	0	0	0	0
34	16	12	1	C	0.4836	0	0	0	0
35	16	12	1	E	0.47795	0	0	0	0
36	17	12	2	C	0.522	0	0	0	0
37	17	12	2	E	0.51425	0	0	0	0
38	18	12	3	C	0.4434	0	0	0	0
39	18	12	3	E	0.4444	0	0	0	0
40	19	13	1	C	0.534644	0	0	0	0
41	19	13	1	E	0.537911	0	0	0	0
42	20	13	2	C	0.604333	0	0	0	0
43	20	13	2	E	0.537406	1	0	1.86079	0
44	21	13	3	C	0.454611	0	0	0	0
45	21	13	3	E	0.462583	0	0	0	0
46	22	14	1	C	0.3318	0	0	0	0
47	22	14	1	E	0.3654	0	0	0	0
48	23	14	2	C	0.2926	0	0	0	0
49	23	14	2	E	0.30765	0	0	0	0
50	24	15	1	C	0.388578	0	0	0	0
51	24	15	1	E	0.4851	1	0	2.06143	0
52	25	15	2	C	0.342844	0	0	0	0
53	25	15	2	E	0.40425	0	0	0	0
54	26	16	1	C	0.856372	0	0	0	0
55	26	16	1	E	0.657689	0	0	0	0
56	27	16	2	C	0.868194	0	0	0	0
57	27	16	2	E	0.654967	0	0	0	0
58	28	17	1	C	0.516678	0	0	0	0
59	28	17	1	E	0.634667	0	0	0	0
60	29	18	1	C	0.480278	0	0	0	0
61	29	18	1	E	0.529389	0	0	0	0
62	30	18	2	C	0.673833	0	0	0	0
63	30	18	2	E	0.749667	0	0	0	0
64	31	18	3	C	0.590056	0	0	0	0
65	31	18	3	E	0.650722	0	0	0	0
70	32	21	1	C	0.655706	0	0	0	0
71	32	21	1	E	0.553467	0	0	0	0
72	33	22	1	C	0.676939	0	0	0	0
73	33	22	1	E	0.5642	0	0	0	0
74	34	23	1	C	0.512906	0	0	0	0
75	34	23	1	E	0.580533	0	0	0	0
76	35	24	1	C	0.534722	0	0	0	0
77	35	24	1	E	0.636533	0	0	0	0
78	36	25	1	C	0.584772	0	0	0	0
79	36	25	1	E	0.496222	0	0	0	0
80	37	26	1	C	0.431628	0	0	0	0
81	37	26	1	E	0.448	0	0	0	0
82	38	26	2	C	0.451306	0	0	0	0
83	38	26	2	E	0.468611	0	0	0	0
85	39	28	1	C	0.354667	1	0	2.81955	0
86	39	28	1	E	0.376444	1	0	2.65643	0
87	40	28	2	C	0.375822	0	0	0	0
88	40	28	2	E	0.394178	0	0	0	0
89	41	29	1	C	0.320833	0	0	0	0
90	41	29	1	E	0.370944	0	0	0	0
91	42	29	2	C	0.347222	0	0	0	0
92	42	29	2	E	0.371556	1	0	2.69139	0
93	43	29	3	C	0.343889	0	0	0	0
94	43	29	3	E	0.385306	0	0	0	0
95	44	30	1	C	0.373644	0	0	0	0
96	44	30	1	E	0.358711	0	0	0	0
97	45	30	2	C	0.3416	1	0	2.9274	0
98	45	30	2	E	0.313056	0	0	0	0
99	46	30	3	C	0.284472	1	0	3.51528	0
100	46	30	3	E	0.276033	0	0	0	0
101	47	31	1	C	0.278444	1	0	3.59138	0
102	47	31	1	E	0.284444	1	0	3.51562	0
103	48	32	1	C	0.249111	0	0	0	0
104	48	32	1	E	0.241556	1	0	4.13983	0
105	49	33	1	C	0.3076	0	0	0	0
106	49	33	1	E	0.3408	0	0	0	0
109	50	35	1	C	0.624	0	0	0	0
110	50	35	1	E	0.5088	0	0	0	0
111	51	35	2	C	0.660444	0	0	0	0
112	51	35	2	E	0.6296	0	0	0	0
113	52	36	1	C	0.266933	0	0	0	0
114	52	36	1	E	0.2618	0	0	0	0
115	53	36	2	C	0.310933	0	0	0	0
116	53	36	2	E	0.281233	0	0	0	0
117	54	37	1	C	0.2497	0	0	0	0
118	54	37	1	E	0.297367	0	0	0	0
119	55	37	2	C	0.2805	0	0	0	0
120	55	37	2	E	0.2453	0	0	0	0
121	56	38	1	C	0.4304	0	0	0	0
122	56	38	1	E	0.4128	0	0	0	0
123	57	38	2	C	0.409067	0	0	0	0
124	57	38	2	E	0.4464	0	0	0	0
125	58	38	3	C	0.352	0	0	0	0
126	58	38	3	E	0.395733	0	0	0	0
127	59	38	4	C	0.393067	1	0	2.5441	0
128	59	38	4	E	0.4288	0	0	0	0
129	60	39	1	C	0.166667	0	0	0	0
130	60	39	1	E	0.220667	0	0	0	0
131	61	40	1	C	0.26	0	0	0	0
132	61	40	1	E	0.313333	0	0	0	0
133	62	40	2	C	0.151467	0	0	0	0
134	62	40	2	E	0.213333	0	0	0	0
135	63	41	1	C	0.373644	0	0	0	0
136	63	41	1	E	0.477944	0	0	0	0
139	65	43	1	C	0.256433	0	0	0	0
140	65	43	1	E	0.385778	0	0	0	0
141	66	43	2	C	0.270861	0	0	0	0
142	66	43	2	E	0.350778	0	0	0	0
143	67	43	3	C	0.382744	0	0	0	0
144	67	43	3	E	0.533556	0	0	0	0
145	68	43	4	C	0.340278	0	0	0	0
146	68	43	4	E	0.472889	0	0	0	0
147	69	43	5	C	0.334561	0	0	0	0
148	69	43	5	E	0.492333	0	0	0	0
149	70	43	6	C	0.349806	0	0	0	0
150	70	43	6	E	0.482611	0	1	0	2.07206
151	71	43	7	C	0.350078	1	0	2.85651	0
152	71	43	7	E	0.504778	0	0	0	0
153	72	43	8	C	0.43575	1	0	2.29489	0
154	72	43	8	E	0.570733	0	0	0	0
155	73	43	9	C	0.3031	0	0	0	0
156	73	43	9	E	0.430267	0	0	0	0
157	74	44	1	C	0.126389	0	0	0	0
158	74	44	1	E	0.106167	0	0	0	0
159	75	44	2	C	0.292444	0	0	0	0
160	75	44	2	E	0.272611	0	0	0	0
161	76	44	3	C	0.0661111	0	0	0	0
162	76	44	3	E	0.0875	0	0	0	0
163	77	44	4	C	0.327056	0	0	0	0
164	77	44	4	E	0.311111	0	0	0	0
165	78	45	1	C	0.447222	0	0	0	0
166	78	45	1	E	0.482611	0	0	0	0
167	79	45	2	C	0.390133	0	0	0	0
168	79	45	2	E	0.340667	0	0	0	0
169	80	46	1	C	0.438472	1	0	2.28065	0
170	80	46	1	E	0.417278	0	0	0	0
171	81	46	2	C	0.330672	0	0	0	0
172	81	46	2	E	0.278444	0	0	0	0
173	82	46	3	C	0.329817	0	0	0	0
174	82	46	3	E	0.324722	0	0	0	0
175	83	46	4	C	0.530872	0	0	0	0
176	83	46	4	E	0.468222	0	0	0	0
177	84	46	5	C	0.521889	0	0	0	0
178	84	46	5	E	0.498944	0	0	0	0
179	85	47	1	C	0.101111	0	0	0	0
180	85	47	1	E	0.110444	0	0	0	0
181	86	48	1	C	0.48685	0	0	0	0
182	86	48	1	E	0.391456	0	0	0	0
183	87	48	2	C	0.5054	0	0	0	0
184	87	48	2	E	0.397444	0	0	0	0
185	88	48	3	C	0.42455	0	0	0	0
186	88	48	3	E	0.319044	0	0	0	0
187	89	48	4	C	0.44975	0	0	0	0
188	89	48	4	E	0.360694	0	0	0	0
189	90	48	5	C	0.4389	0	0	0	0
190	90	48	5	E	0.331567	0	0	0	0
191	91	48	6	C	0.4515	0	0	0	0
192	91	48	6	E	0.361239	0	0	0	0
193	92	49	1	C	0.365867	0	0	0	0
194	92	49	1	E	0.378622	0	0	0	0
195	93	49	2	C	0.3948	0	0	0	0
196	93	49	2	E	0.383911	0	0	0	0
197	94	49	3	C	0.353111	0	0	0	0
198	94	49	3	E	0.3612	0	0	0	0
199	95	50	1	C	0.378933	0	0	0	0
200	95	50	1	E	0.4179	0	0	0	0
201	96	50	2	C	0.382667	0	0	0	0
202	96	50	2	E	0.4375	0	0	0	0
203	97	50	3	C	0.372089	0	0	0	0
204	97	50	3	E	0.40705	0	0	0	0
205	98	50	4	C	0.356844	0	0	0	0
206	98	50	4	E	0.4088	0	0	0	0
207	99	50	5	C	0.337556	0	0	0	0
208	99	50	5	E	0.3871	0	0	0	0
209	100	51	1	C	0.344089	0	0	0	0
210	100	51	1	E	0.400089	0	0	0	0
211	101	51	2	C	0.357972	0	0	0	0
212	101	51	2	E	0.415022	0	0	0	0
213	102	51	3	C	0.343817	6	0	17.4512	0
214	102	51	3	E	0.398844	0	0	0	0
215	103	51	4	C	0.360967	2	0	5.54068	0
216	103	51	4	E	0.418756	0	0	0	0
217	104	52	1	C	0.200356	0	0	0	0
218	104	52	1	E	0.215289	0	0	0	0
219	105	52	2	C	0.217156	0	0	0	0
220	105	52	2	E	0.208444	0	0	0	0
221	106	53	1	C	0.212061	0	0	0	0
222	106	53	1	E	0.2205	0	0	0	0
223	107	53	2	C	0.246089	0	0	0	0
224	107	53	2	E	0.253983	0	0	0	0
225	108	53	3	C	0.330206	13	0	39.3694	0
226	108	53	3	E	0.337556	0	0	0	0
227	109	53	4	C	0.323944	0	0	0	0
228	109	53	4	E	0.329389	0	0	0	0
229	110	53	5	C	0.345178	0	0	0	0
230	110	53	5	E	0.353072	0	0	0	0
231	111	53	6	C	0.329389	6	0	18.2156	0
232	111	53	6	E	0.33565	0	0	0	0
233	112	54	1	C	0.216767	0	0	0	0
234	112	54	1	E	0.258339	0	3	0	11.6127
235	113	54	2	C	0.181767	0	0	0	0
236	113	54	2	E	0.18865	0	0	0	0
237	114	54	3	C	0.2611	0	0	0	0
238	114	54	3	E	0.311694	0	0	0	0
239	115	54	4	C	0.279767	1	0	3.57441	0
240	115	54	4	E	0.317956	0	0	0	0
241	116	54	5	C	0.235433	0	0	0	0
242	116	54	5	E	0.280933	0	0	0	0
